# Supplementary material for: Dopamine and its receptor DcDop2 are involved in the coevolution between ‘Candidatus Liberibacter asiaticus’ and Diaphorina citri
Source: eLife. 2026 Jun 22;15:RP109081. doi: 10.7554/eLife.109081 (PMC13286569; doi:10.7554/eLife.109081)
Supplement: Figure 4—source data 2. [file elife-109081-fig4-data2.zip]

Archive with 4 entries (4 files):
- Figure 4G ╬▓-ACT labelled.tif
- __MACOSX/._Figure 4G ╬▓-ACT labelled.tif
- Figure 4G ╬▓-ACT original.tif
- __MACOSX/._Figure 4G ╬▓-ACT original.tif
